# Supplementary material for: Predicting the prognosis of patients with sudden sensorineural hearing loss by analyzing the audiometric curve of the unaffected ear
Source: Front Neurol. 2025 May 30;16:1575122. doi: 10.3389/fneur.2025.1575122 (PMC12162312; doi:10.3389/fneur.2025.1575122)
Supplement: Supplementary file 1 [file Data_Sheet_1.zip]

Archive with 7 entries (6 files):
- Supplemental Data File/
- __MACOSX/._Supplemental Data File
- Supplemental Data File/.DS_Store
- __MACOSX/Supplemental Data File/._.DS_Store
- Supplemental Data File/Therapeutic Efficacy Evaluation Criteria.png
- __MACOSX/Supplemental Data File/._Therapeutic Efficacy Evaluation Criteria.png
- Supplemental Data File/Predict.zip
